# Supplementary material for: Causal Relationships of General and Abdominal Adiposity on Osteoarthritis: A Two-Sample Mendelian Randomization Study
Source: J Clin Med. 2022 Dec 31;12(1):320. doi: 10.3390/jcm12010320 (PMC9820884; doi:10.3390/jcm12010320)
Supplement: Supplementary file 1 [file jcm-12-00320-s001.zip]

Archive with 2 entries (2 files):
- Supplementary Figures.pdf
- Supplementary Tables 1-8.xlsx
