# Supplementary material for: Causal Relationships of General and Abdominal Adiposity on Osteoarthritis: A Two-Sample Mendelian Randomization Study
Source: J Clin Med. 2022 Dec 31;12(1):320. doi: 10.3390/jcm12010320 (PMC9820884; doi:10.3390/jcm12010320)
Supplement: Supplementary file 1 [file jcm-12-00320-s001.zip › Supplementary Tables 1-8.xlsx]

## Sheet: Table S1
Table S1 The selected SNPs that associated with body mass index and knee osteoarthritis
Number	SNP	Chromosome	P-value	Beta	SE	Samplesize	EAF	EA	OA	F
1	rs1000940	17	1.28399e-08	0.0073	0.0101	403124	0.3013	G	A	31.8893
2	rs10132280	14	1.14104e-11	-0.0272	0.0102	403124	0.3005	A	C	45.7612
3	rs1016287	2	2.2532e-11	-0.0187	0.0101	403124	0.7018	C	T	45.3642
4	rs10182181	2	8.77607e-24	-0.0221	0.0093	403124	0.4868	G	A	98.0739
5	rs10733682	9	1.83e-08	0.006	0.0094	403124	0.5275	G	A	31.5047
6	rs10938397	4	3.20479e-38	0.0137	0.0094	403124	0.4352	G	A	168.162
7	rs10968576	9	6.60693e-14	0.0096	0.0099	403124	0.3227	G	A	56.9339
8	rs11030104	11	5.55648e-28	-0.0079	0.0115	403124	0.2033	G	A	118.695
9	rs11074446	16	1.30599e-08	-0.036	0.014	403124	0.1307	C	T	32.3635
10	rs11126666	2	1.33199e-09	0.0099	0.0106	403124	0.2553	A	G	37.0666
11	rs11165643	1	2.07014e-12	0.0075	0.0094	403124	0.5917	T	C	49.4527
12	rs11191560	10	8.44598e-09	0.0161	0.0174	403124	0.0771	C	T	33.7714
13	rs11625769	14	1.70098e-08	0.0125	0.0098	403124	0.3383	C	G	31.2284
14	rs1167827	7	6.33301e-10	0.0224	0.0094	403124	0.5656	G	A	37.4692
15	rs11688816	2	1.893e-08	0.0058	0.0093	403124	0.4582	A	G	30.7846
16	rs11727676	4	2.55e-08	0.0268	0.0158	403124	0.0952	C	T	31.29
17	rs11847697	14	3.98997e-09	-0.0356	0.0227	403124	0.0435	T	C	34.3061
18	rs12286929	11	1.31009e-12	0.0072	0.0093	403124	0.526	G	A	49
19	rs12401738	1	1.14501e-10	0.0364	0.0096	403124	0.3817	A	G	40.8825
20	rs12429545	13	1.09396e-12	0.0216	0.0139	403124	0.1291	A	G	50.5007
21	rs12446632	16	1.47707e-18	-0.0412	0.0133	403124	0.143	A	G	76.7528
22	rs12566985	1	3.28171e-15	-0.0126	0.0094	403124	0.5632	A	G	60.9407
23	rs12885454	14	1.94299e-10	-0.0188	0.0097	403124	0.3566	A	C	39.3471
24	rs12940622	17	2.49402e-09	-0.0145	0.0093	403124	0.4406	A	G	34.4683
25	rs13021737	2	1.11301e-50	0.0229	0.0123	403124	0.829	G	A	225.751
26	rs13078960	3	1.737e-14	0.0214	0.0116	403124	0.2013	G	T	57.9941
27	rs13107325	4	1.82516e-12	0.0742	0.0177	403124	0.0747	T	C	49.2061
28	rs13191362	6	7.33905e-09	-0.0403	0.0141	403124	0.1247	G	A	33.3025
29	rs1477199	16	4.55795e-08	0.0073	0.0135	403124	0.1363	G	A	30.25
30	rs1516725	3	1.88582e-22	0.0475	0.0135	403124	0.8627	C	T	96.1252
31	rs1528435	2	1.196e-08	0.0218	0.0096	403124	0.6209	T	C	32.9698
32	rs16851483	3	3.54797e-10	0.039	0.0187	403124	0.0658	T	G	39.3471
33	rs16951275	15	1.91117e-17	-0.0209	0.0111	403124	0.2247	C	T	70.6508
34	rs17001654	4	7.75997e-09	-0.0001	0.0132	403124	0.1479	G	C	33.3343
35	rs17024393	1	7.0291e-14	0.0083	0.0292	403124	0.0263	C	T	55.9096
36	rs17066842	18	6.40324e-14	-0.0134	0.0243	403124	0.0385	A	G	56.8843
37	rs17094222	10	5.94155e-11	0.012	0.0114	403124	0.2128	C	T	42.937
38	rs17405819	8	2.07014e-11	-0.0015	0.0101	403124	0.2979	C	T	46.0753
39	rs17724992	19	3.41499e-08	-0.0178	0.0105	403124	0.2671	G	A	30.7233
40	rs1808579	18	4.16898e-08	-0.0197	0.0093	403124	0.4846	T	C	29.0208
41	rs1928295	9	7.91006e-10	-0.0304	0.0094	403124	0.4298	C	T	36.7784
42	rs2033732	8	4.889e-08	0.0015	0.0106	403124	0.745	C	T	30.0931
43	rs205262	6	1.75299e-10	0.0537	0.0105	403124	0.2684	G	A	39.8702
44	rs2112347	5	6.19156e-17	-0.0165	0.0097	403124	0.3591	G	T	70.8855
45	rs2121279	2	2.31302e-08	-0.0024	0.014	403124	0.1257	T	C	31.0046
46	rs2176598	11	2.97098e-08	-0.0151	0.0108	403124	0.7539	C	T	30.25
47	rs2207139	6	4.12572e-29	0.0193	0.0124	403124	0.1691	G	A	124.881
48	rs2245368	7	3.18698e-08	-0.0397	0.0124	403124	0.8324	T	C	30.9292
49	rs2287019	19	4.58458e-18	-0.0026	0.0121	403124	0.1824	T	C	73.4694
50	rs2365389	3	1.629e-10	-0.0118	0.0095	403124	0.4084	T	C	41.6233
51	rs2820292	1	1.834e-10	0.0194	0.0094	403124	0.5665	C	A	39.5682
52	rs29941	19	2.40702e-08	0.0089	0.0099	403124	0.6729	G	A	30.4169
53	rs3101336	1	2.66073e-26	0.0141	0.0095	403124	0.601	C	T	116.083
54	rs3736485	15	7.41208e-09	-0.0361	0.0093	403124	0.5394	G	A	32.2331
55	rs3810291	19	4.81172e-15	0.0223	0.0099	403124	0.6759	A	G	61.7971
56	rs3817334	11	5.14517e-17	-0.0164	0.0094	403124	0.4084	T	C	71.4298
57	rs3849570	3	2.601e-08	0.0096	0.0097	403124	0.3469	A	C	30.5744
58	rs3888190	16	3.13979e-23	0.0096	0.0095	403124	0.4004	A	C	99.3559
59	rs4256980	11	2.90001e-11	-0.0074	0.0098	403124	0.6544	G	C	45.4537
60	rs4671328	2	6.21699e-09	-0.0102	0.0094	403124	0.5508	G	T	33.7655
61	rs4740619	9	4.56405e-09	-0.0104	0.0093	403124	0.4489	C	T	33.3413
62	rs543874	1	2.61818e-35	0.0322	0.0115	403124	0.2067	G	A	152.744
63	rs6477694	9	2.67301e-08	-0.0207	0.0097	403124	0.6475	T	C	31.5047
64	rs6567160	18	3.93007e-53	0.0313	0.011	403124	0.233	C	T	238.531
65	rs657452	1	5.48151e-13	0.0031	0.0095	403124	0.6089	G	A	53.6202
66	rs6804842	3	2.476e-09	0.0193	0.0094	403124	0.5743	G	A	35.6139
67	rs7138803	12	8.15267e-24	0.0111	0.0096	403124	0.3683	A	G	103.252
68	rs7141420	14	1.22999e-14	0.0137	0.0093	403124	0.5161	T	C	57.4662
69	rs7243357	18	3.857e-08	-0.0034	0.0122	403124	0.1765	G	T	29.4306
70	rs758747	16	7.47309e-10	-0.0166	0.0104	403124	0.2781	T	C	36.9795
71	rs7599312	2	1.17301e-10	-0.0148	0.0106	403124	0.2681	A	G	41.8685
72	rs7899106	10	2.95999e-08	-0.011	0.0213	403124	0.0504	G	A	30.9512
73	rs7903146	10	1.11199e-11	-0.0331	0.0102	403124	0.29	T	C	47.3668
74	rs879620	16	1.06101e-09	0.0193	0.0096	403124	0.6151	T	C	37.21
75	rs9400239	6	1.61298e-08	0.0221	0.0102	403124	0.7057	C	T	32.4555
76	rs9579083	13	3.46099e-10	0.0108	0.0121	403124	0.1799	C	G	39.3957
77	rs9925964	16	8.10793e-10	-0.0155	0.0097	403124	0.3586	G	A	38.36

## Sheet: Table S2
Table S2 The selected SNPs that associated with body mass index and hip osteoarthritis
Number	SNP	Chromosome	P-value	Beta	SE	Samplesize	EAF	EA	OA	F
1	rs1000940	17	1.28399e-08	0.009	0.0127	393873	0.3019	G	A	31.8893
2	rs10132280	14	1.14104e-11	-0.0177	0.0127	393873	0.3009	A	C	45.7612
3	rs1016287	2	2.2532e-11	0.0099	0.0128	393873	0.7023	C	T	45.3642
4	rs10182181	2	8.77607e-24	0.0163	0.0117	393873	0.4879	G	A	98.0739
5	rs10733682	9	1.83e-08	-0.0154	0.0118	393873	0.5268	G	A	31.5047
6	rs10938397	4	3.20479e-38	0.0063	0.0118	393873	0.4358	G	A	168.162
7	rs10968576	9	6.60693e-14	0.0199	0.0124	393873	0.3227	G	A	56.9339
8	rs11030104	11	5.55648e-28	0.0033	0.0145	393873	0.203	G	A	118.695
9	rs11074446	16	1.30599e-08	-0.0229	0.0176	393873	0.1306	C	T	32.3635
10	rs11126666	2	1.33199e-09	0.0122	0.0134	393873	0.2549	A	G	37.0666
11	rs11165643	1	2.07014e-12	0.0045	0.0119	393873	0.5916	T	C	49.4527
12	rs11191560	10	8.44598e-09	0.0088	0.0218	393873	0.0769	C	T	33.7714
13	rs11625769	14	1.70098e-08	0.002	0.0123	393873	0.338	C	G	31.2284
14	rs1167827	7	6.33301e-10	-0.0044	0.0118	393873	0.5646	G	A	37.4692
15	rs11688816	2	1.893e-08	0.0104	0.0117	393873	0.4581	A	G	30.7846
16	rs11727676	4	2.55e-08	0.0875	0.0198	393873	0.0953	C	T	31.29
17	rs11847697	14	3.98997e-09	0.0186	0.0284	393873	0.0437	T	C	34.3061
18	rs12286929	11	1.31009e-12	0.0054	0.0117	393873	0.5257	G	A	49
19	rs12401738	1	1.14501e-10	-0.0177	0.012	393873	0.381	A	G	40.8825
20	rs12429545	13	1.09396e-12	0.0039	0.0175	393873	0.1294	A	G	50.5007
21	rs12446632	16	1.47707e-18	-0.0176	0.0166	393873	0.1436	A	G	76.7528
22	rs12566985	1	3.28171e-15	-0.0371	0.0117	393873	0.5631	A	G	60.9407
23	rs12885454	14	1.94299e-10	0.0001	0.0122	393873	0.3571	A	C	39.3471
24	rs12940622	17	2.49402e-09	-0.0249	0.0117	393873	0.4408	A	G	34.4683
25	rs13021737	2	1.11301e-50	0.0284	0.0155	393873	0.8293	G	A	225.751
26	rs13078960	3	1.737e-14	0.022	0.0145	393873	0.2017	G	T	57.9941
27	rs13107325	4	1.82516e-12	0.0977	0.0221	393873	0.0753	T	C	49.2061
28	rs13191362	6	7.33905e-09	0.0058	0.0176	393873	0.1251	G	A	33.3025
29	rs1477199	16	4.55795e-08	-0.0232	0.017	393873	0.1362	G	A	30.25
30	rs1516725	3	1.88582e-22	0.0357	0.0169	393873	0.8624	C	T	96.1252
31	rs1528435	2	1.196e-08	-0.0026	0.012	393873	0.6205	T	C	32.9698
32	rs16851483	3	3.54797e-10	0.0602	0.0235	393873	0.0658	T	G	39.3471
33	rs16951275	15	1.91117e-17	-0.0094	0.0139	393873	0.2249	C	T	70.6508
34	rs17001654	4	7.75997e-09	-0.0225	0.0166	393873	0.148	G	C	33.3343
35	rs17024393	1	7.0291e-14	-0.0114	0.0365	393873	0.0265	C	T	55.9096
36	rs17066842	18	6.40324e-14	-0.0096	0.0304	393873	0.0384	A	G	56.8843
37	rs17094222	10	5.94155e-11	0.0103	0.0143	393873	0.2128	C	T	42.937
38	rs17405819	8	2.07014e-11	0.0189	0.0127	393873	0.2978	C	T	46.0753
39	rs17724992	19	3.41499e-08	0.0088	0.0132	393873	0.2674	G	A	30.7233
40	rs1808579	18	4.16898e-08	-0.0263	0.0117	393873	0.4845	T	C	29.0208
41	rs1928295	9	7.91006e-10	-0.0018	0.0118	393873	0.4308	C	T	36.7784
42	rs2033732	8	4.889e-08	0.008	0.0134	393873	0.7456	C	T	30.0931
43	rs205262	6	1.75299e-10	0.018	0.0132	393873	0.2677	G	A	39.8702
44	rs2112347	5	6.19156e-17	0.0094	0.0122	393873	0.3599	G	T	70.8855
45	rs2121279	2	2.31302e-08	0.0214	0.0176	393873	0.126	T	C	31.0046
46	rs2176598	11	2.97098e-08	0.0097	0.0135	393873	0.7542	C	T	30.25
47	rs2207139	6	4.12572e-29	0.0167	0.0155	393873	0.169	G	A	124.881
48	rs2245368	7	3.18698e-08	-0.0363	0.0156	393873	0.8325	T	C	30.9292
49	rs2287019	19	4.58458e-18	-0.0262	0.0151	393873	0.1825	T	C	73.4694
50	rs2365389	3	1.629e-10	-0.0343	0.0119	393873	0.4078	T	C	41.6233
51	rs2820292	1	1.834e-10	0.0169	0.0118	393873	0.5666	C	A	39.5682
52	rs29941	19	2.40702e-08	0.0064	0.0124	393873	0.6729	G	A	30.4169
53	rs3101336	1	2.66073e-26	0.0206	0.0119	393873	0.6014	C	T	116.083
54	rs3736485	15	7.41208e-09	-0.0212	0.0117	393873	0.5394	G	A	32.2331
55	rs3810291	19	4.81172e-15	0.0138	0.0124	393873	0.6755	A	G	61.7971
56	rs3817334	11	5.14517e-17	-0.0333	0.0118	393873	0.4081	T	C	71.4298
57	rs3849570	3	2.601e-08	0.0024	0.0122	393873	0.3471	A	C	30.5744
58	rs3888190	16	3.13979e-23	-0.0095	0.0119	393873	0.4	A	C	99.3559
59	rs4256980	11	2.90001e-11	0.0034	0.0123	393873	0.6547	G	C	45.4537
60	rs4671328	2	6.21699e-09	0.0239	0.0118	393873	0.552	G	T	33.7655
61	rs4740619	9	4.56405e-09	-0.0127	0.0117	393873	0.4488	C	T	33.3413
62	rs543874	1	2.61818e-35	0.0355	0.0144	393873	0.2066	G	A	152.744
63	rs6477694	9	2.67301e-08	-0.0407	0.0122	393873	0.6468	T	C	31.5047
64	rs6567160	18	3.93007e-53	0.0493	0.0138	393873	0.2338	C	T	238.531
65	rs657452	1	5.48151e-13	0.0096	0.012	393873	0.6092	G	A	53.6202
66	rs6804842	3	2.476e-09	-0.0033	0.0118	393873	0.5744	G	A	35.6139
67	rs7138803	12	8.15267e-24	0.0505	0.0121	393873	0.3686	A	G	103.252
68	rs7141420	14	1.22999e-14	0.0185	0.0117	393873	0.5159	T	C	57.4662
69	rs7243357	18	3.857e-08	0.017	0.0153	393873	0.1765	G	T	29.4306
70	rs758747	16	7.47309e-10	-0.0119	0.0131	393873	0.2782	T	C	36.9795
71	rs7599312	2	1.17301e-10	-0.0054	0.0132	393873	0.2685	A	G	41.8685
72	rs7899106	10	2.95999e-08	-0.0071	0.0267	393873	0.0504	G	A	30.9512
73	rs7903146	10	1.11199e-11	0.0122	0.0128	393873	0.2904	T	C	47.3668
74	rs879620	16	1.06101e-09	0.0009	0.012	393873	0.6148	T	C	37.21
75	rs9400239	6	1.61298e-08	0.0281	0.0128	393873	0.7058	C	T	32.4555
76	rs9579083	13	3.46099e-10	0.0012	0.0152	393873	0.18	C	G	39.3957
77	rs9925964	16	8.10793e-10	0.009	0.0122	393873	0.3592	G	A	38.36

## Sheet: Table S3
Table S3 The selected SNPs that associated with waist circumference and knee osteoarthritis
Number	SNP	Chromosome	P-value	Beta	SE	Samplesize	EAF	EA	OA	F
1	rs10132280	14	2.19999e-09	-0.0272	0.0102	403124	0.3005	A	C	35.3543
2	rs10767658	11	3.29989e-17	-0.0214	0.01	403124	0.6852	G	C	70.1972
3	rs10840100	11	5.39995e-09	-0.0063	0.0098	403124	0.6551	G	A	32.6531
4	rs10938397	4	6.09958e-20	0.0137	0.0094	403124	0.4352	G	A	83.5918
5	rs10968576	9	1.20005e-11	0.0096	0.0099	403124	0.3227	G	A	48.2253
6	rs11165623	1	5.19996e-09	0.0079	0.0093	403124	0.5055	A	G	34.6021
7	rs11873305	18	3.09999e-10	-0.0153	0.0242	403124	0.0388	C	A	39.7448
8	rs12429545	13	2.5e-09	0.0216	0.0139	403124	0.1291	A	G	35.5399
9	rs12446632	16	5.19996e-13	-0.0412	0.0133	403124	0.143	A	G	51.84
10	rs12885454	14	2.59998e-08	-0.0188	0.0097	403124	0.3566	A	C	32.6531
11	rs1516725	3	1.7e-09	0.0475	0.0135	403124	0.8627	C	T	36.9473
12	rs1549293	16	7.29995e-09	-0.0167	0.0097	403124	0.3567	T	C	32.6531
13	rs16894959	6	3.40001e-08	0.0357	0.0133	403124	0.1403	C	T	29.3403
14	rs16996700	20	1.5e-09	-0.0085	0.0103	403124	0.2842	C	T	38.6413
15	rs2112347	5	3.19963e-13	-0.0165	0.0097	403124	0.3591	G	T	51.0204
16	rs2287019	19	1.69981e-14	-0.0026	0.0121	403124	0.1824	T	C	57.8922
17	rs2293576	11	9.40005e-10	-0.0065	0.0099	403124	0.3322	A	G	37.3457
18	rs2325036	3	2.09991e-11	-0.0066	0.0096	403124	0.3771	C	A	43.1837
19	rs2489623	6	3.40001e-08	0.0301	0.0093	403124	0.5355	C	A	31.2284
20	rs2820292	1	2.39999e-08	0.0194	0.0094	403124	0.5665	C	A	31.2284
21	rs3127553	1	1.6e-10	0.0034	0.0096	403124	0.6365	A	G	43.1837
22	rs3810291	19	1.7e-10	0.0223	0.0099	403124	0.6759	A	G	42.25
23	rs3849570	3	2.19999e-08	0.0096	0.0097	403124	0.3469	A	C	30.5402
24	rs4130548	1	3.40001e-10	0.0362	0.0096	403124	0.3809	C	T	39.5102
25	rs4776970	15	2.30001e-08	-0.0006	0.0097	403124	0.3559	T	A	32.6531
26	rs6163	10	3.69999e-08	0.0102	0.0096	403124	0.3758	A	C	29.4694
27	rs633715	1	3.29989e-23	0.0286	0.0113	403124	0.212	C	T	100
28	rs6440003	3	2.90001e-10	-0.0131	0.0093	403124	0.4443	A	G	38.1488
29	rs6545714	2	1.89998e-10	-0.0291	0.0095	403124	0.6015	A	G	39.5102
30	rs6567160	18	2.60016e-33	0.0313	0.011	403124	0.233	C	T	144
31	rs6755502	2	1.99986e-30	0.0231	0.0123	403124	0.829	C	T	128.444
32	rs7138803	12	1.59993e-15	0.0111	0.0096	403124	0.3683	A	G	64
33	rs7144011	14	9.3994e-16	0.0153	0.0112	403124	0.2225	T	G	64.7829
34	rs7239883	18	2.30001e-09	-0.0006	0.0096	403124	0.6213	A	G	36
35	rs7498665	16	1.39991e-22	0.0103	0.0095	403124	0.4013	G	A	94.3673
36	rs7531118	1	1.50003e-14	0.0015	0.0094	403124	0.5297	C	T	59.5102
37	rs7550711	1	3.40001e-09	0.0038	0.0292	403124	0.0263	T	C	35.0271
38	rs7903146	10	3.89996e-09	-0.0331	0.0102	403124	0.29	T	C	35.3543
39	rs806794	6	2.1e-09	-0.0522	0.0104	403124	0.271	G	A	35.3543
40	rs929641	2	1.2e-09	-0.0199	0.0094	403124	0.4163	G	A	38.1488
41	rs9400239	6	1.9002e-11	0.0221	0.0102	403124	0.7057	C	T	44.4444
42	rs943005	6	7.19946e-19	0.0177	0.0124	403124	0.1693	T	C	78.564

## Sheet: Table S4
Table S4 The selected SNPs that associated with waist circumference and hip osteoarthritis
Number	SNP	Chromosome	P-value	Beta	SE	Samplesize	EAF	EA	OA	F
1	rs10132280	14	2.19999e-09	-0.0177	0.0127	393873	0.3009	A	C	35.3543
2	rs10767658	11	3.29989e-17	-0.0121	0.0125	393873	0.685	G	C	70.1972
3	rs10840100	11	5.39995e-09	0.0034	0.0123	393873	0.6554	G	A	32.6531
4	rs10938397	4	6.09958e-20	0.0063	0.0118	393873	0.4358	G	A	83.5918
5	rs10968576	9	1.20005e-11	0.0199	0.0124	393873	0.3227	G	A	48.2253
6	rs11165623	1	5.19996e-09	0.008	0.0117	393873	0.5053	A	G	34.6021
7	rs11873305	18	3.09999e-10	-0.0138	0.0303	393873	0.0388	C	A	39.7448
8	rs12429545	13	2.5e-09	0.0039	0.0175	393873	0.1294	A	G	35.5399
9	rs12446632	16	5.19996e-13	-0.0176	0.0166	393873	0.1436	A	G	51.84
10	rs12885454	14	2.59998e-08	0.0001	0.0122	393873	0.3571	A	C	32.6531
11	rs1516725	3	1.7e-09	0.0357	0.0169	393873	0.8624	C	T	36.9473
12	rs1549293	16	7.29995e-09	0.0079	0.0122	393873	0.3573	T	C	32.6531
13	rs16894959	6	3.40001e-08	-0.0047	0.0168	393873	0.1398	C	T	29.3403
14	rs16996700	20	1.5e-09	0.0061	0.0129	393873	0.2844	C	T	38.6413
15	rs2112347	5	3.19963e-13	0.0094	0.0122	393873	0.3599	G	T	51.0204
16	rs2287019	19	1.69981e-14	-0.0262	0.0151	393873	0.1825	T	C	57.8922
17	rs2293576	11	9.40005e-10	-0.0335	0.0124	393873	0.3319	A	G	37.3457
18	rs2325036	3	2.09991e-11	-0.0032	0.012	393873	0.3764	C	A	43.1837
19	rs2489623	6	3.40001e-08	-0.0031	0.0117	393873	0.5351	C	A	31.2284
20	rs2820292	1	2.39999e-08	0.0169	0.0118	393873	0.5666	C	A	31.2284
21	rs3127553	1	1.6e-10	0.0134	0.0121	393873	0.637	A	G	43.1837
22	rs3810291	19	1.7e-10	0.0138	0.0124	393873	0.6755	A	G	42.25
23	rs3849570	3	2.19999e-08	0.0024	0.0122	393873	0.3471	A	C	30.5402
24	rs4130548	1	3.40001e-10	-0.0169	0.012	393873	0.3801	C	T	39.5102
25	rs4776970	15	2.30001e-08	-0.0155	0.0122	393873	0.3553	T	A	32.6531
26	rs6163	10	3.69999e-08	0.0138	0.012	393873	0.3758	A	C	29.4694
27	rs633715	1	3.29989e-23	0.0362	0.0142	393873	0.212	C	T	100
28	rs6440003	3	2.90001e-10	-0.0066	0.0117	393873	0.4443	A	G	38.1488
29	rs6545714	2	1.89998e-10	-0.0056	0.0119	393873	0.6019	A	G	39.5102
30	rs6567160	18	2.60016e-33	0.0493	0.0138	393873	0.2338	C	T	144
31	rs6755502	2	1.99986e-30	0.0284	0.0155	393873	0.8293	C	T	128.444
32	rs7138803	12	1.59993e-15	0.0505	0.0121	393873	0.3686	A	G	64
33	rs7144011	14	9.3994e-16	-0.0001	0.014	393873	0.222	T	G	64.7829
34	rs7239883	18	2.30001e-09	-0.0198	0.012	393873	0.6216	A	G	36
35	rs7498665	16	1.39991e-22	-0.0101	0.0119	393873	0.4009	G	A	94.3673
36	rs7531118	1	1.50003e-14	0.0134	0.0117	393873	0.5303	C	T	59.5102
37	rs7550711	1	3.40001e-09	-0.0055	0.0364	393873	0.0266	T	C	35.0271
38	rs7903146	10	3.89996e-09	0.0122	0.0128	393873	0.2904	T	C	35.3543
39	rs806794	6	2.1e-09	-0.0106	0.0131	393873	0.2714	G	A	35.3543
40	rs929641	2	1.2e-09	0.0041	0.0118	393873	0.4167	G	A	38.1488
41	rs9400239	6	1.9002e-11	0.0281	0.0128	393873	0.7058	C	T	44.4444
42	rs943005	6	7.19946e-19	0.0165	0.0155	393873	0.1692	T	C	78.564

## Sheet: Table S5
Table S5 The selected SNPs that associated with hip circumference and knee osteoarthritis
Number	SNP	Chromosome	P-value	Beta	SE	Samplesize	EAF	EA	OA	F
1	rs10132280	14	4.79999e-09	-0.0272	0.0102	403124	0.3005	A	C	33.518
2	rs10929925	2	4.49997e-08	0.0132	0.0094	403124	0.4269	A	C	27.8549
3	rs10938397	4	9.30037e-17	0.0137	0.0094	403124	0.4352	G	A	65.7414
4	rs11165623	1	2.99999e-10	0.0079	0.0093	403124	0.5055	A	G	39.5102
5	rs11672660	19	7.10003e-10	0.0003	0.0117	403124	0.1938	T	C	38.716
6	rs11676272	2	3.80014e-11	-0.0207	0.0093	403124	0.4867	G	A	44.4444
7	rs12086130	1	2.59998e-09	-0.0012	0.0163	403124	0.0893	T	C	36.382
8	rs12446632	16	1.10002e-11	-0.0412	0.0133	403124	0.143	A	G	47.929
9	rs1294409	6	2.99999e-08	-0.003	0.0096	403124	0.6147	T	C	29.2184
10	rs13098327	3	1.2e-09	0.0206	0.0116	403124	0.2008	A	G	37.655
11	rs1351394	12	6.4003e-11	-0.0206	0.0093	403124	0.5097	C	T	43.1837
12	rs13695	17	4.30002e-08	0.0219	0.0105	403124	0.2629	T	C	29.7521
13	rs1516725	3	1e-08	0.0475	0.0135	403124	0.8627	C	T	32.9561
14	rs1548457	7	1.7e-08	0.0129	0.0095	403124	0.3916	C	T	30.8642
15	rs1561277	2	5.99998e-09	0.0036	0.011	403124	0.2477	A	C	34.2653
16	rs16894959	6	9.60064e-14	0.0357	0.0133	403124	0.1403	C	T	57.0179
17	rs16905212	8	1.89998e-08	-0.0089	0.01	403124	0.3076	C	T	30.5402
18	rs17024393	1	2.80001e-10	0.0083	0.0292	403124	0.0263	C	T	39.69
19	rs17066842	18	1.7e-09	-0.0134	0.0243	403124	0.0385	A	G	36.9965
20	rs17391694	1	2.99999e-10	0.0368	0.0134	403124	0.1387	T	C	40.8761
21	rs1808579	18	2.1e-10	-0.0197	0.0093	403124	0.4846	T	C	43.1837
22	rs2112347	5	9.70063e-12	-0.0165	0.0097	403124	0.3591	G	T	48.2253
23	rs2206277	6	3.10027e-17	0.0196	0.0121	403124	0.179	T	C	71.8809
24	rs2293576	11	2.1e-09	-0.0065	0.0099	403124	0.3322	A	G	36.6343
25	rs2301573	3	2.1e-08	-0.0398	0.0159	403124	0.0941	C	T	31.8678
26	rs3087591	17	2.5e-08	0.0518	0.0102	403124	0.2955	G	A	30.5402
27	rs355838	2	1.6e-09	-0.0239	0.0095	403124	0.6089	G	T	37.3457
28	rs3800229	6	3.2e-08	0.0222	0.0103	403124	0.7142	T	G	30.5402
29	rs3810291	19	2.39999e-08	0.0223	0.0099	403124	0.6759	A	G	31.4694
30	rs3888190	16	9.3994e-22	0.0096	0.0095	403124	0.4004	A	C	94.5216
31	rs4132228	3	3.09999e-08	0.019	0.0103	403124	0.2852	T	C	28.9941
32	rs4883723	13	5.19996e-10	0.0105	0.0134	403124	0.1398	A	G	39.3695
33	rs4889606	16	8.79995e-09	-0.0168	0.0096	403124	0.3766	G	A	34.0278
34	rs543874	1	1.80011e-23	0.0322	0.0115	403124	0.2067	G	A	100
35	rs6163	10	1.6e-08	0.0102	0.0096	403124	0.3758	A	C	32.2133
36	rs6265	11	1.50003e-14	-0.015	0.0118	403124	0.1889	T	C	57.0864
37	rs6569648	6	6.4998e-12	0.0027	0.0108	403124	0.7594	T	C	47.6757
38	rs6604866	1	4.20001e-10	-0.0123	0.0094	403124	0.5654	C	G	39.5102
39	rs663129	18	1.39991e-32	0.031	0.011	403124	0.2333	A	G	141.723
40	rs6755502	2	2.39994e-30	0.0231	0.0123	403124	0.829	C	T	132.005
41	rs7138803	12	1.9002e-15	0.0111	0.0096	403124	0.3683	A	G	61.4317
42	rs7144011	14	8.60003e-13	0.0153	0.0112	403124	0.2225	T	G	51.0204
43	rs7183263	15	4.79999e-08	-0.0194	0.0093	403124	0.5212	G	T	27.8549
44	rs7531118	1	4.00037e-11	0.0015	0.0094	403124	0.5297	C	T	42.0745
45	rs7632381	3	5.30029e-24	-0.0137	0.0093	403124	0.4454	C	T	105.796
46	rs7903146	10	2.09991e-11	-0.0331	0.0102	403124	0.29	T	C	44.4444
47	rs798528	7	1.7e-08	-0.0044	0.0101	403124	0.3069	C	A	30.5402
48	rs806794	6	2.80027e-16	-0.0522	0.0104	403124	0.271	G	A	64
49	rs879620	16	8.9e-10	0.0193	0.0096	403124	0.6151	T	C	38.0715
50	rs887912	2	1.6e-08	-0.0191	0.0102	403124	0.7033	C	T	31.8212
51	rs951252	4	4.49987e-15	-0.0233	0.0093	403124	0.5491	G	A	64

## Sheet: Table S6
Table S6 The selected SNPs that associated with hip circumference and hip osteoarthritis
Number	SNP	Chromosome	P-value	Beta	SE	Samplesize	EAF	EA	OA	F
1	rs10132280	14	4.79999e-09	-0.0177	0.0127	393873	0.3009	A	C	33.518
2	rs10929925	2	4.49997e-08	0.0075	0.0118	393873	0.427	A	C	27.8549
3	rs10938397	4	9.30037e-17	0.0063	0.0118	393873	0.4358	G	A	65.7414
4	rs11165623	1	2.99999e-10	0.008	0.0117	393873	0.5053	A	G	39.5102
5	rs11672660	19	7.10003e-10	-0.0294	0.0147	393873	0.1937	T	C	38.716
6	rs11676272	2	3.80014e-11	0.0155	0.0116	393873	0.4877	G	A	44.4444
7	rs12086130	1	2.59998e-09	0.0256	0.0204	393873	0.0896	T	C	36.382
8	rs12446632	16	1.10002e-11	-0.0176	0.0166	393873	0.1436	A	G	47.929
9	rs1294409	6	2.99999e-08	-0.0147	0.012	393873	0.6144	T	C	29.2184
10	rs13098327	3	1.2e-09	0.0221	0.0145	393873	0.2012	A	G	37.655
11	rs1351394	12	6.4003e-11	-0.0022	0.0117	393873	0.5102	C	T	43.1837
12	rs13695	17	4.30002e-08	0.0187	0.0132	393873	0.2626	T	C	29.7521
13	rs1516725	3	1e-08	0.0357	0.0169	393873	0.8624	C	T	32.9561
14	rs1548457	7	1.7e-08	0.0114	0.0119	393873	0.3913	C	T	30.8642
15	rs1561277	2	5.99998e-09	-0.0257	0.0137	393873	0.2492	A	C	34.2653
16	rs16894959	6	9.60064e-14	-0.0047	0.0168	393873	0.1398	C	T	57.0179
17	rs16905212	8	1.89998e-08	0.0111	0.0126	393873	0.308	C	T	30.5402
18	rs17024393	1	2.80001e-10	-0.0114	0.0365	393873	0.0265	C	T	39.69
19	rs17066842	18	1.7e-09	-0.0096	0.0304	393873	0.0384	A	G	36.9965
20	rs17391694	1	2.99999e-10	-0.0209	0.0169	393873	0.1382	T	C	40.8761
21	rs1808579	18	2.1e-10	-0.0263	0.0117	393873	0.4845	T	C	43.1837
22	rs2112347	5	9.70063e-12	0.0094	0.0122	393873	0.3599	G	T	48.2253
23	rs2206277	6	3.10027e-17	0.0225	0.0152	393873	0.179	T	C	71.8809
24	rs2293576	11	2.1e-09	-0.0335	0.0124	393873	0.3319	A	G	36.6343
25	rs2301573	3	2.1e-08	-0.0007	0.0199	393873	0.0945	C	T	31.8678
26	rs3087591	17	2.5e-08	0.053	0.0128	393873	0.2953	G	A	30.5402
27	rs355838	2	1.6e-09	-0.0261	0.012	393873	0.6086	G	T	37.3457
28	rs3800229	6	3.2e-08	0.03	0.0129	393873	0.7143	T	G	30.5402
29	rs3810291	19	2.39999e-08	0.0138	0.0124	393873	0.6755	A	G	31.4694
30	rs3888190	16	9.3994e-22	-0.0095	0.0119	393873	0.4	A	C	94.5216
31	rs4132228	3	3.09999e-08	0.0044	0.0129	393873	0.2846	T	C	28.9941
32	rs4883723	13	5.19996e-10	0.0084	0.0168	393873	0.1402	A	G	39.3695
33	rs4889606	16	8.79995e-09	0.0084	0.0121	393873	0.3769	G	A	34.0278
34	rs543874	1	1.80011e-23	0.0355	0.0144	393873	0.2066	G	A	100
35	rs6163	10	1.6e-08	0.0138	0.012	393873	0.3758	A	C	32.2133
36	rs6265	11	1.50003e-14	0.0039	0.0149	393873	0.1888	T	C	57.0864
37	rs6569648	6	6.4998e-12	-0.0152	0.0136	393873	0.7594	T	C	47.6757
38	rs6604866	1	4.20001e-10	-0.0383	0.0117	393873	0.5652	C	G	39.5102
39	rs663129	18	1.39991e-32	0.0505	0.0137	393873	0.2342	A	G	141.723
40	rs6755502	2	2.39994e-30	0.0284	0.0155	393873	0.8293	C	T	132.005
41	rs7138803	12	1.9002e-15	0.0505	0.0121	393873	0.3686	A	G	61.4317
42	rs7144011	14	8.60003e-13	-0.0001	0.014	393873	0.222	T	G	51.0204
43	rs7183263	15	4.79999e-08	-0.0161	0.0117	393873	0.5213	G	T	27.8549
44	rs7531118	1	4.00037e-11	0.0134	0.0117	393873	0.5303	C	T	42.0745
45	rs7632381	3	5.30029e-24	-0.0056	0.0117	393873	0.4453	C	T	105.796
46	rs7903146	10	2.09991e-11	0.0122	0.0128	393873	0.2904	T	C	44.4444
47	rs798528	7	1.7e-08	0.0011	0.0126	393873	0.3068	C	A	30.5402
48	rs806794	6	2.80027e-16	-0.0106	0.0131	393873	0.2714	G	A	64
49	rs879620	16	8.9e-10	0.0009	0.012	393873	0.6148	T	C	38.0715
50	rs887912	2	1.6e-08	0.0102	0.0128	393873	0.7038	C	T	31.8212
51	rs951252	4	4.49987e-15	0.0039	0.0117	393873	0.5499	G	A	64

## Sheet: Table S7
Table S7 The selected SNPs that associated with waist-to-hip ratio and knee osteoarthritis
Number	SNP	Chromosome	P-value	Beta	SE	Samplesize	EAF	EA	OA	F
1	rs10195252	2	1e-23	-0.0034	0.0094	403124	0.4065	C	T	100
2	rs1045241	5	3.50002e-08	-0.0059	0.0105	403124	0.2717	T	C	30.3623
3	rs10804591	3	1.2e-10	0.0267	0.0113	403124	0.7859	A	C	42.0096
4	rs10911792	1	1.79999e-08	0.0007	0.0099	403124	0.6692	C	G	31.36
5	rs11048470	12	1.9002e-11	-0.0188	0.0105	403124	0.2672	T	G	45.3561
6	rs11989744	8	5.39995e-09	-0.0006	0.0108	403124	0.2433	T	C	32.9213
7	rs12679556	8	7.39997e-09	0.0066	0.0108	403124	0.243	G	T	33.284
8	rs1294421	6	8.30042e-13	-0.0067	0.0095	403124	0.6073	G	T	51.465
9	rs1394461	11	3.59998e-08	0.0138	0.0113	403124	0.2203	C	G	30.8642
10	rs1443512	12	2.39994e-13	-0.0044	0.0112	403124	0.7817	C	A	52.6336
11	rs17819328	3	1.80011e-12	0.0047	0.0094	403124	0.4257	G	T	48.3932
12	rs1936805	6	7.00003e-24	0.0294	0.0093	403124	0.5194	T	C	100
13	rs2179129	22	1.2e-08	-0.0232	0.0094	403124	0.4176	G	A	33.3827
14	rs2765539	1	2.80001e-10	-0.0165	0.0104	403124	0.7212	T	C	38.44
15	rs3902751	7	6.4e-10	-0.0104	0.0108	403124	0.2469	A	G	39.3695
16	rs4471313	1	7.49998e-09	0.0196	0.0105	403124	0.7322	T	G	33.284
17	rs4646404	17	3.09999e-09	0.0183	0.0098	403124	0.3514	A	G	34.6021
18	rs489693	18	1e-09	0.0229	0.0099	403124	0.3247	A	C	38.0715
19	rs9687846	5	3.40001e-09	0.0007	0.0116	403124	0.2001	A	G	35.5802
20	rs9860730	3	3.80014e-18	0.0165	0.0102	403124	0.2895	G	A	76.5625

## Sheet: Table S8
Table S7 The selected SNPs that associated with waist-to-hip ratio and hip osteoarthritis
Number	SNP	Chromosome	P-value	Beta	SE	Samplesize	EAF	EA	OA	F
1	rs10195252	2	1e-23	-0.0229	0.0119	393873	0.4061	C	T	100
2	rs1045241	5	3.50002e-08	-0.0086	0.0131	393873	0.2717	T	C	30.3623
3	rs10804591	3	1.2e-10	-0.002	0.0142	393873	0.7855	A	C	42.0096
4	rs10911792	1	1.79999e-08	0.0117	0.0124	393873	0.6695	C	G	31.36
5	rs11048470	12	1.9002e-11	-0.0272	0.0132	393873	0.2672	T	G	45.3561
6	rs11989744	8	5.39995e-09	-0.018	0.0136	393873	0.2432	T	C	32.9213
7	rs12679556	8	7.39997e-09	0.0368	0.0136	393873	0.2439	G	T	33.284
8	rs1294421	6	8.30042e-13	-0.0182	0.0119	393873	0.6071	G	T	51.465
9	rs1394461	11	3.59998e-08	0.004	0.0141	393873	0.2204	C	G	30.8642
10	rs1443512	12	2.39994e-13	0.0003	0.0141	393873	0.7819	C	A	52.6336
11	rs17819328	3	1.80011e-12	0.0207	0.0118	393873	0.426	G	T	48.3932
12	rs1936805	6	7.00003e-24	-0.0031	0.0117	393873	0.5189	T	C	100
13	rs2179129	22	1.2e-08	-0.0325	0.0118	393873	0.4174	G	A	33.3827
14	rs2765539	1	2.80001e-10	0.0151	0.013	393873	0.7218	T	C	38.44
15	rs3902751	7	6.4e-10	0.0113	0.0135	393873	0.2473	A	G	39.3695
16	rs4471313	1	7.49998e-09	0.0041	0.0132	393873	0.7317	T	G	33.284
17	rs4646404	17	3.09999e-09	0.0155	0.0123	393873	0.3512	A	G	34.6021
18	rs489693	18	1e-09	0.0307	0.0124	393873	0.3253	A	C	38.0715
19	rs9687846	5	3.40001e-09	0.0185	0.0145	393873	0.2004	A	G	35.5802
20	rs9860730	3	3.80014e-18	0.0024	0.0129	393873	0.2889	G	A	76.5625
